# Supplementary material for: SIRT2 Deficiency Aggravates Diet-Induced Nonalcoholic Fatty Liver Disease through Modulating Gut Microbiota and Metabolites
Source: Int J Mol Sci. 2023 May 18;24(10):8970. doi: 10.3390/ijms24108970 (PMC10219207; doi:10.3390/ijms24108970)
Supplement: Supplementary file 1 [file ijms-24-08970-s001.zip]

Archive with 1 entries (1 files):
- ijms-2325002-SI.pdf
